# Supplementary material for: Field-Induced Slow Magnetic Relaxation in CoII Cyclopropane-1,1-dicarboxylates
Source: Molecules. 2022 Oct 3;27(19):6537. doi: 10.3390/molecules27196537 (PMC9572064; doi:10.3390/molecules27196537)
Supplement: Supplementary file 1 [file molecules-27-06537-s001.zip]

Archive with 1 entries (1 files):
- molecules-1931666-supplementary.pdf
